# Supplementary material for: Exploring the Impact of Genetics in a Large Cohort of Moebius Patients by Trio Whole Exome Sequencing
Source: Genes (Basel). 2024 Jul 23;15(8):971. doi: 10.3390/genes15080971 (PMC11353404; doi:10.3390/genes15080971)
Supplement: Supplementary file 1 [file genes-15-00971-s001.zip]

Archive with 7 entries (6 files):
- genes-3113337-supplementary/__MACOSX/
- genes-3113337-supplementary/__MACOSX/._Table S1A. Neurofunctional features of our cohort .xlsx
- genes-3113337-supplementary/__MACOSX/._Table S1B. Clinical features of our cohort.xlsx
- genes-3113337-supplementary/__MACOSX/._Table S2. In-silico panel of candidate genes extracted from literature data and protein interaction databases.xlsx
- genes-3113337-supplementary/Table S1A. Neurofunctional features of our cohort .xlsx
- genes-3113337-supplementary/Table S1B. Clinical features of our cohort.xlsx
- genes-3113337-supplementary/Table S2. In-silico panel of candidate genes extracted from literature data and protein interaction databases.xlsx
