# Supplementary material for: Exploring the Impact of Genetics in a Large Cohort of Moebius Patients by Trio Whole Exome Sequencing
Source: Genes (Basel). 2024 Jul 23;15(8):971. doi: 10.3390/genes15080971 (PMC11353404; doi:10.3390/genes15080971)
Supplement: Supplementary file 1 [file genes-15-00971-s001.zip › genes-3113337-supplementary/Table S1A. Neurofunctional features of our cohort .xlsx]

## Sheet: Foglio1
Patient	Age (Y)	MBS phenotye	Gender	Feeding problems	Hearing deficit	Language	Motor	Vision/visual	Cognitive	Behavior
1	5	MBS	M	+	-	development delay; speech deficit	neonatal hypotonia; gross motor impairment	oculomotor deficit	mild DD	social/emotional impairment
2	7	MBS	F	+	mild bilateral (conductive)	speech deficit	regular development	oculomotor deficit	-	social impairment
3	10	MBS-like	F	-	-	speech deficit	regular development	oculomotor deficit	-	-
4	5	MBS-like	M	+	-	speech deficit	neonatal hypotonia	-	-	-
5	1	MBS	M	-	-	development delay (cooing, no babbling)	neonatal hypotonia; motor delay	oculomotor deficit	severe DD	n.a.
6	3	MBS	F	+	-	speech deficit	regular development	oculomotor deficit	-	-
7	7	MBS	F	+	-	speech deficit	hypotonia	oculomotor deficit, unilateral congenital cataract, severe myopia	-	social/emotional impairment
8	2	MBS	F	-	-	regular development	regular development	oculomotor deficit; visual impairment	-	social impairment
9	6	MBS	M	+	moderate bilateral (mixed)	absent language	neonatal hypotonia; motor delay	oculomotor deficit	severe ID	behavioral disorder
10	6	MBS	M	-	-	regular development	regular development	oculomotor deficit	-	-
11	6	MBS-like	F	-	-	regular development	regular development	-	-	-
12	17	MBS	M	+	-	development delay; speech deficit	regular development	oculomotor deficit, visual deficit	-	-
13	13	MBS	M	+	-	regular development	neonatal hypotonia	oculomotor deficit, hypermetropia	mild ID	social impairment
14	11	MBS-like	M	dysphagia, PEG	-	development delay; speech deficit	development delay		mild ID
15	3	MBS	F	-	-	dyslalic language	regular development	oculomotor deficit	-	emotional immaturity
16	15	MBS	M	-	-	regular development	regular development	oculomotor deficit	-	-
17	6	MBS	F	-	-	regular development	regular development	oculomotor deficit	-	emotional immaturity
18	9	MBS-like	F	-	-	regular development	regular development	-	-	-
19	6	MBS-like	F	-	-	regular development	regular development	-	-	-
20	3	MBS-like	F	-	severe/profund bilateral (sensorineural)	development delay	regular development	-	mild DD	-
21	3	MBS	M	+	mild (conductive)	babbling, single words	development delay	oculomotor and visual deficit	mild DD	-
22	0 (5 m)	MBS	M	-	-	cooling	regular development	oculomotor deficit	-	n.a.
23	3	MBS	M	-	-	regular development	mild gross motor impairment	oculomotor deficit	-	hyperactivity disorder
24	15	MBS	M	+	-	regular development; mild dyslalia	regular development	visual deficit (astigmatism)	-	-
25	4	MBS	F	-	-	regular development	regular development	oculomotor deficit	-	-
26	39	MBS	M	+	-	speech deficit	regular development	oculomotor deficit	-	emotional/social impairment
27	12	MBS	M	+	-	dyslalic language	mild gross motor impairment	oculomotor deficit	-	emotional immaturity
28	6	MBS	F	-	-	dyslalic language	regular development	oculomotor deficit	-	-
29	22	MBS	M	+	-	speech deficit	regular development	oculomotor deficit	-	anxious
30	9	MBS	M	+	-	speech deficit	neonatal hypotonia; gross motor impairment	oculomotor deficit; hypermetropia	-	anxious; emotional immaturity
31	12	MBS	M	+	-	development delay; dysartria	gross motor impairment	oculomotor and visual deficit (myopia, astogmetis)	mild ID	emotional immaturity; ethero aggressive behavior
32	2	MBS	M	PEG carrier	-	development delay; dysarthria	gross motor impairment	oculomotor and visual deficit	severe DD	-
33	3	MBS	F	-	-	regular development	regular development		-
34	4	MBS	F	sucking difficulties	-	dyslalic language	gross motorr impairment	oculomotor and visual deficit	-	-
35	10	MBS	F	hypotonia, sucking-swallowing difficulties (PEG carrier)	+	development delay; absent language	gross motor impairment	oculomotor and visual deficit	severe ID	aggressive behavior
36	3	MBS	M	-	-	development delay	gross motor impairment	oculomotor and visual deficit	mild DD	-
37	3	MBS	F	sucking difficulties	-	development delay	gross motor impairment	oculomotor and visual deficit	mild DD	-
