# Supplementary material for: Exploring the Impact of Genetics in a Large Cohort of Moebius Patients by Trio Whole Exome Sequencing
Source: Genes (Basel). 2024 Jul 23;15(8):971. doi: 10.3390/genes15080971 (PMC11353404; doi:10.3390/genes15080971)
Supplement: Supplementary file 1 [file genes-15-00971-s001.zip › genes-3113337-supplementary/Table S1B. Clinical features of our cohort.xlsx]

## Sheet: Foglio1
Patient	Age (year)	MBS/MBS-like	M/F	Pregnancy/Birth	Cranial Nerves (C,P,U,B)	Lower Extremity	Upper Extremity	Craniofacial Anomalies	Thorax Anomalies	Other Malformations	MRI Features
1	5	MBS	M	IUGR	VI (B), VII (B), XII	club foot (U)	-	hypertelorism, low set ears, tongue hypoplasia, micrognathia	-	-	VII, VI, VII, XII: bilateral hypoplasia; small brainstem; partial corpus callosus agenesis
2	7	MBS	F	IUGR	VI (B,C), VII (B,P), XII (P)	club foot (U)	-	cleft palate, tongue hypoplasia	-	-	VI bilateral hypoplasia; VII bilateral absence
3	10	MBS-like	F	late preterm	VI (B,C) XII (P)	-	-	tongue hypoplasia ankyloglossia	-	-	Pons hypoplasia; VI bilateral agenesia
4	5	MBS-like	M	-	VII (B)	-	-	-	-	bilateral criptorchidism	VII bilateral hypoplasia
5	1	MBS	M	-	VI (B,C), VII (B,P)	-	-	-	-	-	VII bilateral hypoplasia; VI unilateral absence and controlateral hypoplasia; cerebellar anomalies; brainstem hypoplasia; thin corpus callosum
6	3	MBS	F	-	VI (B,C), VII (B,P), XII	-	-	hypertelorism, low set ears; micrognathia	-	-	Small brainstem; VI, VII, XII: unremarkable
7	7	MBS	F	-	VI (B,C), VII(B,C), XII	club foot (B)	-	tongue hypoplasia	-	-	VI, VII bilateral absence
8	2	MBS	F	-	VI (B,C), VII(U,P), XII	-	-	posterior cleft palate, micrognathia	-	-	VI bilateral and VII unilateral absence
9	6	MBS	M	IUGR	VI (B,C), VII (B,C), XII,P)	club foot (B)	-	-	-	-	periventricular heterotopia; small brainstem; VI and VII bilateral absence
10	6	MBS	M	-	VI (B,C), VII(B,P)	-	-	-	mild scoliosis	-	VI unremarkable, VII bilateral hypoplasia
11	6	MBS-like	F	-	VII (B,C)	-	-	high arched palate	-	-	normal
12	17	MBS	M	-	VI (B,C), VII(B,P) XII (P)	dysmetria	-	-	-	VSD	normal
13	14	MBS	M	-	VI (B,C), VII(B,C), XII (P)	club foot (U)	-	-	-	-	VI bilateral hypoplasia
14	11	MBS-like	M	neonatal hypoxic-ischemia	VII (B,P)	-	-	-	pectus excavatum	-	hypoxic-hyschemic lesion in peritrgonal white matter, centrum semiovale and brainstem
15	3	MBS	F	-	VI (B,C), VII (U, P)	club foot (U)	-	-	-	-	normal
16	15	MBS	M	-	VI (B,C), VII(B,C)	club foot (U)	symbrachydactyly (U)	-	-	VSD	normal
17	6	MBS	F	-	VI (B,C), VII (B.C), XII (B, P)	club foot (B)	-	-	-	-	VII: bilateral aplasia/severe hypoplasia; VI: not sure visualization; XII: bilateral thinning
18	9	MBS-like	F	late preterm	VII (U,C)	hip dysplasia	-	-	-	-	normal
19	6	MBS-like	F	-	VII (U,C)	-	-	-	-	-	left VII hypoplasia
20	3	MBS-like	F	birth distress	VII (U,C)	-	-	-	-	-	right VII nerve aplasia/severe hypoplasia; right oval window atresia
21	3	MBS	M	-	VI (B,C), VII (B,P), XII (P)	-	-	micrognathia	-	-	bilateral visualization of cisternal tract of VI; bilateral aplasia of VII
22	0 (5 m)	MBS	M	-	VI (B,C), VII (B,P), XII (P)	club foot (B)	symbrachydactyly (U)	epichantal folds, low-set ears	Poland sequence	-	n.a.
23	3	MBS	M	-	VI (B, C), VII (U,C)	-	-	trigonocephaly, hypotelorism	-	-	normal
24	15	MBS	M	-	VI (B,C) VII (B,C)	dysmetria	left hand agenesia	-	Poland sequence; kyphooscoliosis	-	n.a.
25	4	MBS	F	-	VI (B,P), VII (U,C)	-	-	-	-	-	normal
26	39	MBS	M	-	VI (B,C), VII (B,C)	-	-	-	-	-	n.a.
27	12	MBS	M	-	VI (B,C), VII (B,C)	-	-	-	scoliosis	-	n.a.
28	6	MBS	F	-	VI (B,C), VII (B,P), XI (P)	-	-	high arched palate	-	-	n.a.
29	22	MBS	M	-	VI (B,C), VII (B,C)	-	-	micrognathia	-	-	bilateral thinning VII
30	9	MBS	M	-	VI (B,C), VII (B,C)	club foot (B)	absent middle phalanx of the II finger of the right hand.	-	kyfosis	-	n.a.
31	12	MBS	M	-	VI (B,C), VII (B,C), XII	-	-	cleft palate, small tongue, fusion maxillary central incisor	kyfosis	PDA (surgically corrected)	bilateral absence of VI and VII; aracnoyd cyst
32	2	MBS	M	cerebellar hypoplasia, unilateral ventriculomegaly, club foot (L)	VI, VII, V, XII	club foot (L)	clinodactyly of the V finger. Single palmar crease	microretrognathia, low set ears	-	-	VI and VII: bilateral absence; moderately large cisterna magna; pons hypoplasia; cerebellar vemis at the lower limits; dysmorphic appearance of the frontal horns
33	3	MBS	F	-	VI, VII	-	-	-	-	-	VI bilateral absence and VII: bilateral hypoplasia; left XII: doubtful absence and right XII hypoplasia
34	4	MBS	F	-	VI, VII	-	-	epicantus, microretrognathia	-	-	elongated pons; unsure visulization of the IV, VII; thin corpus callosum
35	10	MBS	F	-	VI, VII	club foot (B)	-	cleft soft palate	-	DIV, left calico pyelectasis	no characterization of CN; C3-D2 hydrosyringomyelia with dilation of the ependymal canal in the C1-C3 and D1-D3 tracts; dysmorphic corpus callosum
36	3	MBS	M	IUGR, prematurity	VI, VII	-	-	-	-	-	n.a.
37	3	MBS	F	-	VI, VII	-	-	-	-	-	bilateral absence of the CN VI, VII and XII; dysmorphic pons
Cranial Nerve U unilateral; B Bilateral; C Complete, P partial; Cleft foot U unilateral, B: bilateral; na not available
