# Supplementary material for: Exploring the Impact of Genetics in a Large Cohort of Moebius Patients by Trio Whole Exome Sequencing
Source: Genes (Basel). 2024 Jul 23;15(8):971. doi: 10.3390/genes15080971 (PMC11353404; doi:10.3390/genes15080971)
Supplement: Supplementary file 1 [file genes-15-00971-s001.zip › genes-3113337-supplementary/Table S2. In-silico panel of candidate genes extracted from literature data and protein interaction databases.xlsx]

## Sheet: Foglio1
Gene	Reference
REV3L	Tomas-Roca et al., 2015
PLXND1	Tomas-Roca et al., 2015
CCDC160	Tomas-Roca et al., 2015
ZNF9	Kadakia et al., 2015
NEUROG1	Schröder et al., 2013
PLXNA1	Kremer et al., 1996
HOXA1	Monawwer et al., 2023
GATA2	Van Der Zwaag et al., 2002
EGR2	Van Der Zwaag et al., 2002
KIF21A	Ali et al., 2014
SOX14	Nazaryan-Petersen et al. 2019
FGF9	Nazaryan-Petersen et al., 2019
CDX2	Slee et al., 1991
GSH1	Slee et al., 1991
BASP1	Kadakia et al., 2015
GSX1	Coltogirone, 2021
FLT1	Nazaryan-Petersen et al., 2019
RYR1	Shaaban et al., 2013
HOXB1	Monawwer et al., 2023
SEMA3A	Nazaryan‐Petersen et al., 2019
PIK3CG	Nazaryan‐Petersen et al., 2019
SEMA3D	Nazaryan‐Petersen et al., 2019
TUBB3	Patel et al., 2017
UBR5	Nazaryan‐Petersen et al., 2019
POLH	protein-protein interaction with candidate MBS genes
POLK	protein-protein interaction with candidate MBS genes
POLI	protein-protein interaction with candidate MBS genes
REV1	protein-protein interaction with candidate MBS genes
POLE	protein-protein interaction with candidate MBS genes
POLE2	protein-protein interaction with candidate MBS genes
MAD2L2	protein-protein interaction with candidate MBS genes
PCNA	protein-protein interaction with candidate MBS genes
POLD3	protein-protein interaction with candidate MBS genes
POLD2	protein-protein interaction with candidate MBS genes
SEMA3G	protein-protein interaction with candidate MBS genes
RND2	protein-protein interaction with candidate MBS genes
SEMA3E	Nazaryan-Petersen et al., 2019
RRAS	protein-protein interaction with candidate MBS genes
SEMA4A	protein-protein interaction with candidate MBS genes
SEMA4D	protein-protein interaction with candidate MBS genes
NRP1	protein-protein interaction with candidate MBS genes
SEMA3F	protein-protein interaction with candidate MBS genes
SEMA3C	protein-protein interaction with candidate MBS genes
NOTCH1	protein-protein interaction with candidate MBS genes
NOTCH3	protein-protein interaction with candidate MBS genes
LMX1A	Alnefaie, 2022
COL25A1	Shinwari et al., 2015
PHOX2A	Gates et al., 2023
TUBB2B	Gates et al., 2023
FZD1	Nazaryan‐Petersen et al., 2019
NRCAM	protein-protein interaction with candidate MBS genes
CNTNAP2	protein-protein interaction with candidate MBS genes
OPA1	protein-protein interaction with candidate MBS genes
CDKL5	protein-protein interaction with candidate MBS genes
USP9X	protein-protein interaction with candidate MBS genes
SMARCA1	protein-protein interaction with candidate MBS genes
RUVBL2	protein-protein interaction with candidate MBS genes
KMT2B	protein-protein interaction with candidate MBS genes
CHN1	Manso-Bazús et al., 2024
